# Supplementary material for: Phenotypic and Metabolomic Characterization of 3D Lung Cell Cultures Exposed to Airborne Particulate Matter from Three Air Quality Network Stations in Catalonia
Source: Toxics. 2022 Oct 22;10(11):632. doi: 10.3390/toxics10110632 (PMC9695742; doi:10.3390/toxics10110632)
Supplement: Supplementary file 1 [file toxics-10-00632-s001.zip]

Archive with 1 entries (1 files):
- toxics-1985645-supplementary.xlsx
