# Supplementary material for: Phenotypic and Metabolomic Characterization of 3D Lung Cell Cultures Exposed to Airborne Particulate Matter from Three Air Quality Network Stations in Catalonia
Source: Toxics. 2022 Oct 22;10(11):632. doi: 10.3390/toxics10110632 (PMC9695742; doi:10.3390/toxics10110632)
Supplement: Supplementary file 1 [file toxics-10-00632-s001.zip › toxics-1985645-supplementary.xlsx]

## Sheet: CHEMICAL COMPOSITION
CHEMICAL COMPOSITION OF SAMPLES
			Bellver					Eixample					Manlleu
	Air Quality indicators (XVPCA)		2019-08-02	2019-11-16	2019-11-20	2019-12-18	2019-12-22	2019-08-02	2019-11-16	2019-11-20	2019-12-18	2019-12-22	2019-08-02	2019-11-16	2019-11-20	2019-12-18	2019-12-22
1	PM10 (µg/m3)		16	11.4583	12.625	39.25	5.5	27.7917	12.5417	22	102.042	14.3333	30.6667	15.4167	41.5417	81.0833	12.4583
2	NO2 (µg/m3)		2.75	9.70833	11.8333	10.4583	2.33333	51.375	39.75	73.5417	61.9167	19.2917	15.875	18.375	11.625	35.9583	16.9583
3	O3 (µg/m3)		63.375	36.0417	29.2083	15.8333	66.625	84.9	21.9167	8.70833	9.33333	59.0417	89.7917	23.1667	14.625	5.125	52.0833
	Organic tracer compounds (ng/m3)
4	succinic_acid (SA; m/z 247)	Secondary Organic Aerosol (SOA)	15.25	12.5903	13.2426	15.5628	16.1737	5.1519	3.0671	5.63581	9.98147	2.7234	6.7236	2.79756	6.80731	5.49737	2.55133
5	glutaric_acid (GLU; m/z 261)	Secondary Organic Aerosol (SOA)	1.88708	3.08009	3.32838	5.50023	2.76562	1.44388	0.512113	3.11598	4.31092	1.49641	1.16795	0.561692	2.22932	1.64764	0.489147
6	azealic_acid (AZA; m/z 317)	Secondary Organic Aerosol (SOA); food cooking	6.68718	11.1322	12.1991	24.3906	6.24511	6.35532	3.91874	9.06594	8.89554	3.27455	6.14337	4.8791	13.7513	8.57213	1.90719
7	phthalic acid (PHA; m/z 295)	Secondary Organic Aerosol (SOA); naphthalene	2.48258	4.33324	4.40678	8.01605	2.23314	1.67603	1.19793	4.36074	9.47445	15.8827	3.25716	2.09142	10.5514	3.99368	0.436944
8	cis pinonic_acid (CPA; m/z 171)	Secondary Organic Aerosol (SOA); fresh alpha-pinene oxi.	0.838892	2.81114	2.70079	3.84983	2.53412	0.01	0.01	0.01	0.01	2.19556	0.03	1.24344	0.03	1.00777	0.508077
9	malic acid (MA; m/z 233)	Secondary Organic Aerosol (SOA)	47.0566	2.58214	2.62096	2.27578	2.11099	8.18815	0.904671	1.92272	1.68609	1.90426	39.1073	5.08894	6.85711	1.62398	0.63025
10	3-hydroxyglutaric (HGA; m/z 249)	Secondary Organic Aerosol (SOA); aged alpha-pinene oxi.	24.5818	1.31308	1.55931	1.04112	0.684408	5.05412	1.48661	1.95432	0.442004	0.694969	11.8204	0.852751	3.27495	0.889619	0.237535
11	3-methyl-1,2,3-butanetricarboxylic acid (MBTCA: m/z 405)	Secondary Organic Aerosol (SOA); aged alpha-pinene oxi.	13.6301	0.146447	0.464245	0.249138	0.157579	5.11236	0.625113	2.01477	0.105949	1.29154	13.5086	0.996292	1.73512	0.354574	0.077236
12	2-metylglyceric_acid (MGA; m/z 219)	Secondary Organic Aerosol (SOA); aged isoprene oxi.	51.6227	1.24198	1.75715	1.97471	1.13568	24.4511	0.304293	1.72225	2.18207	0.616657	26.0512	0.92395	1.575	0.578337	0.257579
13	2-methylthreitol (2MT1; m/z 219)	Secondary Organic Aerosol (SOA); aged isoprene oxi.	20.2708	2.89793	2.19365	7.97454	1.10011	3.74612	0.278089	0.397831	1.79242	0.214831	2.77094	0.695355	2.00579	1.13639	0.108111
14	2-methylerythritol (2MT2; m/z 219)	Secondary Organic Aerosol (SOA); aged isoprene oxi.	101.935	4.4043	3.07394	7.60455	2.14993	12.4382	0.534242	1.884	6.50361	0.609992	15.7151	2.1661	3.16228	1.36121	0.413362
15	galactosan (GAL; m/z 217)	Biomass Burning Organic Aerosol (BBOA)	1.04672	45.5577	48.253	77.6768	5.90969	0.503605	6.41316	10.8794	10.8941	1.29403	0.03	28.8355	91.4395	278.302	0.506088
16	mannosan (MAN; m/z 204)	Biomass Burning Organic Aerosol (BBOA)	6.98741	84.0157	96.1706	115.883	17.7153	1.14	7.74652	14.6448	12.1195	1.1809	0.03	28.5816	97.7416	377.376	4.57392
17	levoglucosan (LEV; m/z 204)	Biomass Burning Organic Aerosol (BBOA)	36.3395	816.419	948.661	1150.15	285.735	16.8374	74.387	166.4	135.797	17.1355	5.8052	394.595	1363.74	3319.76	124.11
18	17a(H)21β(H)-29-norhopane (norHOP; m/z 191)	Traffic Organic Aerosol	0.00792384	0.0245057	0.0483361	0.0650514	0.0110919	0.0909606	0.173047	0.526893	0.460438	0.137332	0.0213273	0.0282036	0.174874	0.181437	0.00906755
19	17a(H)21β(H)-hopane (HOP; m/z 191)	Traffic Organic Aerosol	0.0119581	0.0313226	0.0510742	0.0560315	0.0121049	0.231881	0.230297	0.533245	0.555631	0.124145	0.0380991	0.0299581	0.179207	0.14999	0.010158
20	benz[a]anthracene (BAA; m/z 228; TEF = 0,1)	Primary Organic Aerosol incomplete combustion	0.00741986	0.385376	0.376464	0.585353	0.050282	0.0419331	0.072121	0.25156	0.215625	0.04535	0.01596	0.160738	1.45901	1.48431	0.0412551
21	chrysene+triphenylene (C+T; m/z 228; TEF = 0,01)	Primary Organic Aerosol incomplete combustion	0.0176885	0.59445	0.490233	1.00803	0.0863218	0.0613007	0.151946	0.357709	0.410137	0.083646	0.0574996	0.282425	1.93833	3.00172	0.072945
22	benzo[b+j]fluoranthene (BBJFL; m/z 252; TEF = 0,1)	Primary Organic Aerosol incomplete combustion	0.0219095	1.87411	1.47022	3.6888	0.142103	0.0783913	0.216942	0.668701	0.595445	0.046386	0.0467567	0.61441	5.94392	6.37435	0.0602511
23	benzo[k]fluoranthene (BKFL; m/z 252; TEF = 0,1)	Primary Organic Aerosol incomplete combustion	0.0112838	0.583592	0.490472	1.16703	0.0511346	0.031831	0.0858883	0.243085	0.181109	0.0542098	0.0240183	0.18267	1.83931	1.82503	0.0255181
24	benzo[e]pyrene (BEP; m/z 252)	Primary Organic Aerosol incomplete combustion	0.025176	0.954	0.772268	1.41649	0.129459	0.144727	0.187554	0.533839	0.404267	0.111826	0.0603103	0.336288	3.01498	3.52743	0.0481141
25	benzo[a]pyrene (BAP; m/z 252; TEF = 1)	Primary Organic Aerosol incomplete combustion	0.0127574	0.968759	0.81713	1.60032	0.0797414	0.0589295	0.113571	0.403087	0.334632	0.0380135	0.0438934	0.249426	3.35482	3.24003	0.0349089
26	indeno[123cd]pyrene (IP; m/z 276; TEF = 1)	Primary Organic Aerosol incomplete combustion	0.0245806	0.999211	0.654225	1.13138	0.142574	0.0513142	0.147949	0.348007	0.311026	0.0535511	0.0440781	0.411165	2.33091	2.49345	0.0677295
27	dibenzo[ah]anthracene (DAA; m/z 278; TEF = 5)	Primary Organic Aerosol incomplete combustion	0.00490167	0.128465	0.131191	0.273253	0.0287083	0.0141348	0.0254458	0.0275938	0.0336027	0.0158099	0.00825178	0.0908398	0.616147	0.62156	0.0156822
28	benzo[ghi]perylene (BGP; m/z 276; TEF = 0,1)	Primary Organic Aerosol incomplete combustion	0.0304425	1.16486	0.916373	1.60053	0.182059	0.112888	0.271033	0.650105	0.727431	0.102389	0.0489424	0.520198	3.86226	4.0906	0.0928799
29	antraquinone (ANT)	Primary Organic Aerosol incomplete combustion	0.00616417	0.0268341	0.033102	0.0287472	0.00436481	0.0116076	0.030316	0.0206819	0.0125537	0.014056	0.00778763	0.0187545	0.0379305	0.0648152	0.00512716
30	benzo[a]fluorenone (BAF)	Primary Organic Aerosol incomplete combustion	0.00378908	0.0748577	0.0747966	0.114235	0.0134466	0.0275134	0.0453147	0.0646022	0.0692826	0.0233197	0.00765871	0.0412376	0.164169	0.377441	0.0136006
31	benzo[b]fluorenone (BBF)	Primary Organic Aerosol incomplete combustion	0.00853574	0.174247	0.146875	0.289862	0.0244798	0.0114158	0.0479206	0.0662356	0.0602401	0.0154	0.00535129	0.0644351	0.316215	0.765049	0.017007
32	benzanthranone (BANT)	Primary Organic Aerosol incomplete combustion	0.00519828	0.404763	0.33633	0.486776	0.0556906	0.0139483	0.0514619	0.087084	0.0770233	0.0182834	0.00754551	0.155271	0.711855	1.5362	0.0339367

## Sheet: FOLD CHANGES LIPIDOMICS
FOLD CHANGES LIPIDOMICS
Fold-change matrix of lipids with VIP value >1 in at least one of the PLS-DA performed
These values represent the mean of the four biological replicates carried out for each of the sample extracts. Values respect to the samples incubated with the blank filter extracts.
							Bellver					Eixample					Manlleu
							2019-08-02	2019-11-16	2019-11-20	2019-12-18	2019-12-22	2019-08-02	2019-11-16	2019-11-20	2019-12-18	2019-12-22	2019-08-02	2019-11-16	2019-11-20	2019-12-18	2019-12-22
	Database ID	Lipid	Adduct	calc m/z	exp m/z	delta (ppm)	B1	B2	B3	B4	B5	E1	E2	E3	E4	E5	M1	M2	M3	M4	M5
1	HMDB0000220	FA 16:0	M-H	255.233	255.237	13.1643	1.44597	1.07869	1.04855	1.58901	0.900118	0.824143	1.60821	1.45213	0.836617	0.787092	2.70944	1.70572	1.55627	1.07406	1.33051
2	HMDB0003229	FA 16:1	M-H	253.217	253.218	3.55425	1.10082	0.977364	1.04962	1.16937	0.928451	0.939828	1.26599	1.02244	1.00151	1.14024	1.43815	1.07446	1.09191	1.09186	1.64464
3	HMDB0000207	FA 18:1	M-H	281.248	281.252	14.5777	1.0294	0.939313	1.06467	1.00238	0.758521	0.999621	1.3822	1.30947	0.845177	0.860773	1.56203	1.30928	1.35958	1.05914	1.05694
4	HMDB0000827	FA 18:0	M-H	283.264	283.263	2.4712	1.17849	1.02138	1.11802	1.14845	0.963056	1.01327	1.52245	1.12937	0.985745	1.17917	1.53389	1.2152	1.2377	1.1579	1.39051
5	HMDB0005060	FA 20:2	M-H	307.264	307.267	12.3671	1.12682	0.938576	1.2328	0.946705	0.525687	0.973302	2.08098	1.83582	0.686601	0.63886	2.38251	1.88439	1.94227	1.23981	1.22648
6	HMDB0062436	FA 20:1	M-H	309.279	309.283	12.9331	1.19462	0.922174	1.14654	0.970751	0.622125	0.870553	2.22077	1.91886	0.75308	0.72944	2.28913	1.93138	1.96396	1.1797	1.26407
7	HMDB0002212	FA 20:0	M-H	311.295	311.299	12.2069	1.49508	1.48281	1.61649	1.94029	1.3404	1.16081	1.31883	0.950015	1.08417	1.42681	1.44484	1.40486	1.25659	1.4526	1.22219
8	HMDB0002183	FA 22:6	M-H	327.232	327.235	7.02859	1.50772	1.46624	1.49834	0.964106	0.927948	1.16232	2.05945	1.75165	0.903843	1.01852	2.1584	2.00439	2.3307	1.31009	1.01026
9	HMDB0006528	FA 22:5	M-H	329.248	329.25	6.37813	0.308876	0.22909	1.57665	0.22616	0.209981	0.623814	1.08911	1.1514	0.467758	0.467723	1.3638	1.40296	1.1874	0.487663	1.2508
10	HMDB0002068	FA 22:1	M-H	337.311	337.315	13.3406	1.30471	1.15108	1.22048	0.782965	0.421968	1.27399	2.50649	1.91416	0.782514	0.876809	2.21792	2.15855	2.42969	1.15405	1.18933
11	HMDB0000944	FA 22:0	M-H	339.326	339.323	9.43054	1.48835	1.6518	1.55836	1.85929	1.33117	0.999419	1.27866	0.816317	1.25429	1.36505	1.61103	1.35402	1.53249	1.36647	1.03483
12	HMDB0002368	FA 24:1	M-H	365.342	365.34	4.92692	1.11089	1.13269	1.16929	0.940199	0.50709	0.846191	2.33813	1.88899	0.70409	0.775514	2.1473	1.87467	2.05379	1.18772	1.06333
13	HMDB0002003	FA 24:0	M-H	367.358	367.356	5.44432	1.52143	1.69858	1.4415	1.42268	1.09046	1.10069	1.55915	1.18935	1.19526	1.24511	1.70848	1.49797	1.69749	1.40879	1.0644
14	HMDB0011534	MAG16:2	M+Na	349.237	349.239	6.58575	0.984306	1.04518	0.926498	0.922911	0.989024	1.05876	1.08283	1.16318	1.11563	1.07768	1.01056	1.08298	0.976039	1.20592	1.01612
15	HMDB0011543	MAG20:1	M+Na	407.314	407.318	9.08382	1.96641	2.46951	3.35251	2.73235	2.13193	1.63852	1.23777	2.15713	1.57671	1.30515	5.59029	3.05173	1.65475	3.43659	1.5914
16	HMDB0011542	MAG20:0	M+Na	409.329	409.322	16.1242	1.04565	0.779477	0.689564	0.484704	0.826393	0.82134	0.86218	1.14963	0.700979	1.15937	1.78077	1.11482	1.23833	1.49266	0.939309
17	HMDB0007014	DAG32:1	M+Na	589.481	589.49	15.7763	1.17174	1.16489	1.22973	0.948146	0.943204	0.974251	1.77436	1.2458	1.08309	1.05895	1.36801	1.22777	1.20538	1.07923	1.04426
18	HMDB0007022	DAG34:2	M+Na	615.496	615.5	5.68643	0.832656	0.873979	0.991548	0.772144	0.686834	0.868566	1.31302	1.29721	0.878732	0.824549	1.16741	1.16287	1.06357	1.23697	0.998978
19	HMDB0007021	DAG34:1	M+Na	617.512	617.516	6.6395	0.778092	0.686405	1.04486	0.626097	0.46563	0.730277	1.51267	1.52062	0.706392	0.563977	1.24709	1.51134	1.29127	1.28115	1.09016
20	HMDB0007059	DAG36:3	M+Na	641.512	641.515	5.14407	1.13246	0.885432	1.22055	0.759371	0.907206	1.02029	1.02989	1.09832	0.992934	0.684342	1.47235	1.31418	0.846743	1.10513	1.13551
21	HMDB0007030	DAG36:2	M+Na	643.528	643.533	8.39118	0.756227	0.683234	1.05835	0.669544	0.546372	0.772948	1.73981	1.83861	0.710831	0.624096	1.43914	1.72971	1.51225	1.42447	1.22944
22	HMDB0011473	LysoPE16:0	M+H	454.293	454.297	8.84883	1.03094	0.975256	1.18081	0.890151	0.839097	0.968733	1.73732	1.76349	0.964259	1.04564	1.46071	1.52082	1.49267	1.37515	1.26462
23	HMDB0011481	LysoPE20:0	M+H	510.356	510.358	3.76207	1.16167	1.2296	1.25954	0.97681	1.82766	0.594413	1.12953	0.963179	1.18699	1.07546	7.53143	1.07466	1.27577	0.750143	0.71726
24	HMDB0011490	LysoPE22:0	M+H	538.387	538.389	3.56619	0.971289	1.03226	1.0447	1.27827	1.33881	1.13153	0.11837	0.387517	1.2586	1.09852	0.363907	0.467764	0.323271	0.998847	0.980428
25	HMDB0008827	PE32:1	M+H	690.507	690.503	6.19838	0.882141	1.0086	1.11325	0.539034	0.620656	2.13487	3.99449	2.62848	2.41782	1.94203	1.87979	1.93059	1.73289	1.13774	1.75159
26	HMDB0008826	PE32:0	M+H	692.523	692.52	4.15872	1.10631	1.14345	1.34889	0.577626	0.511868	1.21169	3.29563	2.58158	0.981333	1.07941	2.49112	1.65231	1.80792	1.16542	0.94444
27	HMDB0008835	PE34:2	M+H	716.523	716.527	5.47083	0.973152	1.01561	1.08718	0.718504	0.770366	3.21805	4.5759	2.52365	3.86775	3.18614	1.42601	1.58931	1.46259	0.970657	1.60705
28	HMDB0008834	PE34:1	M+H	718.539	718.543	6.15134	1.02425	1.00733	1.08958	0.510067	0.484212	0.986336	2.50173	1.98707	0.801825	0.880753	1.98231	1.40781	1.55435	1.12859	0.872215
29	HMDB0008833	PE34:0	M+H	720.554	720.56	7.66071	1.0275	1.18215	1.31687	0.66078	0.599728	1.04735	2.26386	1.97951	0.925795	0.96248	1.75825	1.47612	1.49399	1.15476	0.914871
30	HMDB0008845	PE36:5	M+H	738.507	738.512	6.39123	1.23375	0.969118	0.945949	0.47502	0.478578	2.61186	5.51683	3.66128	2.71671	2.31572	2.01756	1.68705	1.91127	1.15497	1.41588
31	HMDB0008844	PE36:4	M+H	740.523	740.528	7.18406	0.999003	1.02121	1.07729	0.574998	0.543448	1.69938	3.37439	2.58826	1.78301	1.52337	1.83294	1.61603	1.65598	1.15096	1.22406
32	HMDB0008843	PE36:2	M+H	744.554	744.557	4.0561	1.00096	0.903997	1.00108	0.450936	0.404954	0.943323	2.39538	2.01567	0.747633	0.833574	1.92301	1.3958	1.59952	1.19193	0.87408
33	HMDB0008842	PE36:1	M+H	746.57	746.577	9.40291	0.981536	1.03421	1.16908	0.652762	0.593867	0.820344	1.81319	1.71737	0.869483	0.881667	1.57161	1.41508	1.43406	1.17667	0.937507
34	HMDB0008841	PE36:0	M+H	748.586	748.59	5.63727	1.02481	1.21766	1.36708	0.71715	0.652729	1.06244	2.35489	2.03477	0.965326	0.945162	1.78999	1.57136	1.6291	1.24785	1.01308
35	HMDB0008946	PE38:6	M+H	764.523	764.525	3.29616	1.20412	0.88697	1.01224	0.626578	0.570537	2.20349	4.62764	3.1972	2.43611	2.09923	1.74344	1.74899	1.86028	1.13528	1.55014
36	HMDB0005779	PE38:5	M+H	766.539	766.543	5.76615	1.03657	0.878361	0.939462	0.671637	0.675944	1.82168	2.54751	2.14479	2.07309	1.72264	1.28037	1.56164	1.38966	1.08027	1.36641
37	HMDB0008943	PE38:4	M+H	768.555	768.557	2.88853	0.962497	0.963769	1.11449	0.704255	0.660247	1.45097	2.20238	1.97167	1.55826	1.40271	1.39511	1.55507	1.40461	1.23812	1.29512
38	HMDB0008849	PE38:1	M+H	774.601	774.608	8.80445	0.949129	1.05825	1.27537	0.703921	0.620662	0.947225	2.06477	1.85021	0.840054	0.864926	1.58255	1.61624	1.64276	1.28548	1.06351
39	HMDB0009012	PE40:6	M+H	790.539	790.542	4.19965	1.20756	1.05326	1.29198	0.798143	0.787958	1.81339	3.97764	3.0482	2.10869	1.99577	1.91688	1.78239	1.81491	1.22984	1.48351
40	HMDB0009009	PE40:4	M+H	794.57	794.574	5.56273	0.925257	0.916652	1.04987	0.660059	0.512987	1.06752	1.80949	1.86417	0.970697	0.944826	1.5345	1.57274	1.49403	1.32127	1.09689
41	HMDB0008948	PE40:1	M+H	800.617	800.62	3.52227	0.912397	1.04588	1.28799	0.72874	0.61305	0.927792	2.18566	1.93201	0.775966	0.80152	1.7738	1.80176	1.77519	1.32453	1.12568
42	HMDB0010605	PG36:2	M-H	721.502	721.504	2.79259	1.11389	0.732569	0.908566	0.694177	0.573981	2.36937	4.0053	2.89411	2.56717	2.18838	1.37021	1.90687	2.01271	1.1776	2.04389
43	HMDB0010603	PG36:1	M-H	723.518	723.521	4.44336	1.14163	1.01858	1.20547	1.20854	1.05353	2.81108	4.20141	2.7712	3.35318	2.76151	1.26248	2.12269	1.93634	1.33945	2.54464
44	HMDB0010602	PG36:0	M-H	725.534	725.539	7.18758	1.33654	1.29006	1.80357	1.63522	1.25854	4.81006	11.244	4.9186	6.58992	4.81857	2.58849	4.11137	4.02272	1.50544	4.79102
45	HMDB0010608	PG38:3	M-H	747.518	747.522	4.70203	1.23218	1.15794	1.2305	1.14859	0.894253	2.37114	3.02446	2.47448	2.4573	2.28504	1.77468	2.04533	1.92365	1.33949	1.90073
46	CHEBI:156033	PG38:2	M-H	749.534	749.539	6.82402	1.12689	0.977332	1.19164	1.09465	0.968692	2.33717	3.47794	2.57316	2.74787	2.43201	1.24122	2.02374	1.88366	1.2625	2.15378
47	CHEBI:132687	PG38:1	M-H	751.549	751.553	4.80987	1.27143	1.22075	1.60676	1.59275	1.25757	4.38268	9.076	4.57637	5.79794	4.45279	1.96813	3.69136	3.4063	1.48949	4.77375
48	HMDB0012356	PS34:0	M-H	697.502	697.508	8.19327	1.12672	0.939147	1.03303	0.653707	0.530951	1.27638	2.24851	1.85521	1.18987	1.12831	2.1067	1.5514	1.50072	1.04719	1.08022
49	HMDB0012360	PS36:3	M-H	719.487	719.49	4.46826	1.04346	1.0333	1.01414	1.18776	0.996375	1.27368	1.07185	0.990935	1.06011	1.21162	1.22109	1.21153	1.21457	1.12321	0.865611
50	HMDB0012380	PS36:2	M-H	786.529	786.532	4.70419	1.00052	0.258175	0.294952	0.085327	0.0365301	0.859342	2.69008	2.19791	0.650122	0.77068	2.37343	0.995785	1.56345	0.625791	0.569364
51	HMDB0010163	PS36:1	M-H	788.544	788.55	7.48209	1.11998	0.906803	0.922795	0.515348	0.407305	1.11708	2.35689	1.93075	0.875077	0.992094	2.13633	1.29054	1.64158	1.00894	0.893576
52	HMDB0112355	PS40:0	M-H	846.622	846.628	7.08693	0.941215	0.846828	1.16778	0.768522	0.557926	0.985438	2.00586	1.92849	0.782026	0.837425	1.69474	1.79038	1.90392	1.19923	1.14768
53	HMDB0012378	PS36:0	M-H	790.56	790.563	4.68021	1.05119	0.995995	1.05448	0.655673	0.534047	0.961121	1.56636	1.51952	0.768349	0.881647	1.63573	1.28638	1.44465	1.0511	0.875253
54	HMDB0112292	PS38:2	M-H	814.56	814.564	5.2789	1.12644	0.792377	0.858693	0.475706	0.363701	0.985063	2.0249	1.76205	0.745918	0.887883	2.00488	1.24186	1.57223	0.994082	0.862365
55	HMDB0112307	PS38:1	M-H	816.575	816.58	5.38833	1.03622	0.992579	1.04133	0.651542	0.512288	0.930896	1.58473	1.52234	0.741617	0.835784	1.69851	1.28387	1.48368	1.08613	0.866489
56	HMDB0010164	PS38:0	M-H	818.591	818.6	10.3836	1.02181	0.973004	1.12788	0.697021	0.535531	0.996491	1.84645	1.73077	0.797005	0.878649	1.70703	1.50137	1.68123	1.15359	0.986371
57	HMDB0112371	PS40:2	M-H	842.591	842.599	9.61311	1.03861	0.921169	1.05079	0.668806	0.532954	0.904891	1.57622	1.50523	0.73522	0.826415	1.68254	1.41677	1.50912	1.06963	0.935893
58	HMDB0112356	PS40:1	M-H	844.607	844.613	7.81423	1.02196	0.981902	1.14896	0.732592	0.570596	0.947615	1.89246	1.72167	0.771792	0.841671	1.7596	1.55634	1.75483	1.14049	1.02648
59	HMDB0000252	So	M+H	300.29	300.294	12.6543	1.42579	1.00879	1.10698	0.503858	0.483095	1.1095	3.17094	2.99264	1.03702	1.17259	2.20889	2.45816	2.27421	1.54458	1.487
60	HMDB0000269	Sa	M+H	298.275	298.279	14.7513	1.257	0.637194	1.15637	0.593122	0.255639	1.60939	3.48443	2.75419	1.18889	0.795991	1.94927	1.86981	1.79556	2.28996	1.34702
61	LMSP02010004	Cer16:0	M+H	538.519	538.521	3.34249	0.945191	0.94658	1.39553	0.79662	0.525798	1.19247	1.71764	1.81506	1.32476	0.911998	1.61822	1.7877	1.68263	1.36272	1.30039
62	HMDB11775	Cer22:1	M+H	620.598	620.602	7.25102	0.729229	0.525647	1.122	0.766808	0.487608	0.874103	1.48364	2.11079	0.755523	0.608918	1.31119	2.17457	1.47902	1.39567	1.79174
63	HMDB0240679	Cer24:2	M+H	646.613	646.62	10.2069	0.741419	1.44115	1.27789	0.66668	0.667904	1.56794	1.35583	1.55484	0.791933	0.543372	2.05748	2.15363	2.28913	1.69178	1.02087
64	LMSP02010009	Cer24:1	M+H	648.629	648.634	8.01685	0.798269	0.848028	1.14219	0.72421	0.489519	1.12032	1.68956	1.77921	0.739401	0.650078	1.57907	1.62532	1.53474	1.26717	1.07364
65	HMDB0011769	DhCer24:1	M+H	650.645	650.65	8.1457	0.847333	1.06024	1.52286	1.08477	0.487734	1.03982	2.19493	1.94421	0.757963	0.687115	1.88758	1.92106	2.38475	1.64404	1.17543
66	HMDB0011768	DhCer24:0	M+H	652.66	652.667	10.572	0.81558	0.914649	1.01682	0.697193	0.521161	1.04566	1.21111	1.20144	0.708199	0.633481	1.66612	1.33361	1.30794	1.00966	0.715721
67	HMDB0240613	SM16:1	M+H	701.559	701.562	4.41871	1.20516	0.938254	1.23747	0.718033	0.482968	1.10827	2.38544	2.41945	1.11013	1.2001	2.13475	1.86776	2.03817	1.28238	1.41826
68	HMDB0010168	SM16:0	M+H	703.575	703.579	5.96948	1.17569	1.05499	1.02473	0.945964	0.819817	1.5728	2.18437	1.83956	1.71208	1.36747	2.21748	1.83634	1.57694	1.42564	1.3832
69	HMDB0001348	SM18:0	M+H	731.607	731.609	3.28044	1.12143	0.890165	0.919482	0.482819	0.403939	1.12176	2.39822	1.93836	0.872845	0.997179	2.12598	1.317	1.63234	1.01381	0.910321
70	HMDB0012092	SM22:0	M+H	787.669	787.675	7.23649	1.01614	0.98293	1.16254	0.726393	0.566138	0.981696	1.94821	1.77846	0.775927	0.845914	1.82068	1.61914	1.76483	1.16958	1.04939

## Sheet: FOLD CHANGES METABOLOMICS
FOLD CHANGES METABOLOMICS
Fold-change matrix of metabolites with VIP value >1 in at least one of the PLS-DA performed and dentification score >80% in MSDIAL
These values represent the mean of the four biological replicates carried out for each of the sample extracts. Values respect to the samples incubated with the blank filter extracts.
							Bellver					Eixample					Manlleu
							2019-08-02	2019-11-16	2019-11-20	2019-12-18	2019-12-22	2019-08-02	2019-11-16	2019-11-20	2019-12-18	2019-12-22	2019-08-02	2019-11-16	2019-11-20	2019-12-18	2019-12-22
	Database ID	Metabolite	adduct	calc m/z	exp m/z	MSDIAL ID SCORE	B1	B2	B3	B4	B5	E1	E2	E3	E4	E5	M1	M2	M3	M4	M5
1	HMDB0012843	6-Hydroxycaproic acid	M+H	133.086	133.086	99.9	0.501229	0.42201	0.331693	0.294108	0.386233	0.79327	0.604371	0.590528	0.684486	0.612494	1.12349	0.954914	0.907292	1.04065	0.944468
2	Q27147693	6-N-Hydroxylaminopurine	M+H	152.057	152.057	100	0.511195	0.514701	0.295926	0.0880796	0.404148	0.465684	0.836016	0.544219	0.773791	0.675317	0.628231	0.478925	0.404272	0.455722	0.395706
3	HMDB0000034	Adenine	M+H	153.088	153.091	96.1	0.218828	0.282557	0.150745	0.0183122	0.180363	0.331488	0.304486	0.520098	1.02647	0.306888	0.605925	0.349442	0.282163	0.338941	0.362411
4	HMDB0000050	Adenosine	M+H	268.104	268.104	100	0.542174	0.516564	0.517512	0.407822	0.527183	0.636206	0.460156	0.617048	1.02605	0.550079	0.757484	0.571559	0.436262	0.495014	0.494424
5	HMDB0000043	Betaine	M+H	118.086	118.086	100	0.325044	0.373102	0.254988	0.259722	0.366845	0.415769	0.434693	0.483288	0.370646	0.400297	0.441579	0.446271	0.489578	0.489886	1.41781
6	HMDB0000269	Sphinganine	M+H	288.291	288.291	98.2	0.583612	0.53272	0.408347	0.157247	0.631616	0.426581	1.07341	0.671077	1.09402	0.649141	0.824869	0.341434	0.277013	0.360204	0.315172
7	HMDB0000562	Creatinine	M+H	136.048	136.048	100	0.703748	0.675345	0.342766	0.0385552	0.276088	0.366469	1.09428	0.652071	0.769985	0.868245	0.766075	0.161736	0.130143	0.192899	0.136026
8	HMDB0000089	Cytidine	M+H	244.093	244.093	100	0.324545	0.471068	0.340545	0.039046	0.314917	0.562343	0.421958	0.879944	0.805374	0.335916	0.620409	0.39207	0.447922	0.614169	0.356446
9	HMDB0000630	Cytosine	M+H	112.051	112.05	100	0.797353	0.799984	0.665817	0.456182	0.691658	1.41853	0.945002	1.12414	1.15168	0.900197	1.60704	1.23397	1.31527	1.38762	1.48726
10	HMDB0000132	Guanine	M+H	152.057	152.056	100	0.339308	0.300068	0.167278	0.0983936	0.0578717	0.134737	0.451731	0.571758	1.19484	0.568635	0.22874	0.114325	0.247115	0.744603	0.241955
11	HMDB0000870	Histamine	M+H	201.067	201.062	87.5	8.39252	3.77192	12.023	15.677	5.40641	4.26698	5.90349	7.49668	2.75438	3.98409	5.46928	9.45337	6.36511	5.65788	6.97805
12	HMDB0000157	Hypoxanthine	M+H	154.072	154.072	100	0.705315	1.10747	0.465232	0.0802308	0.465001	0.864864	0.821768	1.08128	1.62447	1.06594	0.624726	0.550327	0.504114	0.867545	0.922249
13	HMDB0000195	Inosine	M+H	291.07	291.07	99.9	0.470729	0.698416	0.329695	0.026248	0.266178	0.533126	0.438279	0.740393	1.11682	0.646226	0.400831	0.280968	0.267399	0.533458	0.452317
14	HMDB0031068	Isopalmitic acid	M+H	295.203	295.21	82.2	1.84667	0.735226	1.4669	0.913753	1.29689	10.7665	3.48057	5.53771	12.4417	36.6774	22.882	3.04862	2.57622	3.28146	4.31801
15	HMDB0000687	Leucine	M+H	132.102	132.102	100	0.663029	0.666658	0.515789	0.333118	0.635203	0.646021	0.890951	0.58034	1.07319	0.742914	0.827335	0.587908	0.471569	0.566456	0.53194
16	HMDB0011175	Leucylproline	M+H	229.155	229.154	99.7	0.528245	0.634411	0.38055	0.151162	0.419544	0.748816	0.576723	0.679791	1.23055	0.645691	1.02557	0.850388	0.544301	0.846662	0.752937
17	HMDB0000696	L-Methionine	M+H	150.058	150.058	100	0.519944	0.52896	0.480416	0.279758	0.642766	0.658531	0.830066	0.613175	0.878644	0.612371	0.838339	0.548445	0.469804	0.462816	0.530489
18	HMDB0011475	LPE 18:1	M+H	480.31	480.309	100	0.618037	0.538107	0.470015	0.239239	0.490646	0.306424	0.980367	1.24689	0.839756	0.962367	0.232946	0.415782	0.454856	0.382186	0.31726
19	HMDB0000187	L-Serine	M+H	106.05	106.05	90.8	0.642827	0.774737	0.283858	0.019072	0.612267	0.569534	0.686188	0.535467	0.99969	0.735885	0.51187	0.662361	0.485517	0.794328	0.657425
20	HMDB0032055	N,N-Acetylhistidine	M+H	198.087	198.087	99.9	0.503204	0.461364	0.336192	0.154759	0.393837	0.219104	0.624878	0.79683	1.90098	0.441242	1.02208	0.242074	0.182689	0.295916	0.266277
21	HMDB0005923	N-Acetylcytidine	M+H	286.103	286.103	100	0.0776638	0.245611	0.0362168	0.000283814	0.0507893	0.111955	0.323366	0.463165	0.325728	0.102477	0.35265	0.094044	0.183729	0.127686	0.186649
22	HMDB0001138	N-Acetylglutamic acid	M+H	190.071	190.072	99.8	0.455113	0.185621	0.0795265	0.167761	0.355799	0.124636	0.504797	0.643117	0.681428	1.00092	1.49074	0.396024	0.359321	0.346041	0.199111
23	HMDB0094696	N-Methyl-L-proline	M+H	130.086	130.086	100	0.857538	0.840862	0.771902	0.699182	0.799003	0.846857	0.810537	0.855407	0.933924	0.844628	0.942762	0.946576	0.89441	0.928053	0.841896
24	HMDB0000207	Oleic_acid	M+H	283.264	283.263	99.6	0.301934	0.499239	0.315881	0.995507	1.17318	0.81261	0.371796	0.458786	0.882349	0.311201	0.382114	0.661006	0.689285	0.604359	0.711504
25	HMDB0000220	Palmitic Acid	M+H	274.274	274.274	100	0.861863	1.18479	0.441627	0.164255	0.801465	1.30919	1.08362	1.92291	1.30667	1.25432	1.03031	1.56124	1.7023	1.97329	1.4814
26	HMDB0000239	Pyridoxine	M+H	170.081	170.082	100	0.718544	0.578782	0.598525	0.486531	0.773647	0.277516	1.25304	0.76846	1.20189	0.850557	1.05458	0.32583	0.237829	0.250891	0.264283
27	HMDB0000508	Ribitol	M+H	153.076	153.074	98.6	0.843161	0.755402	0.62453	0.527999	0.86381	0.34069	1.61729	0.777956	1.41051	1.10935	1.07102	0.346463	0.238244	0.280461	0.296277
28	HMDB0001257	Spermidine	M+H	146.165	146.165	100	1.10479	0.388924	0.248127	0.407911	0.626715	0.159949	0.70945	1.46083	3.71953	2.02214	0.394792	0.197088	0.359653	0.272168	0.319229
29	HMDB0000158	Tyrosine	M+H	182.081	182.082	80	0.636455	0.583591	0.395569	0.249743	0.582881	0.486053	0.888159	0.64556	0.934458	0.71066	0.737012	0.475527	0.380994	0.416281	0.383468
30	HMDB0000296	Uridine	M+H	245.077	245.077	100	0.501436	0.492097	0.466343	0.290613	0.405038	0.552228	0.497345	0.885547	0.878777	0.528142	0.788134	0.586914	0.48375	0.615133	0.556494

## Sheet: MSDIAL parameters Metabolomics
PARAMETERS USED IN MSDIAL TO PROCESS METABOLOMICS DATA FROM AIF DATA OBTAINED WITH ORBITRAP
MSDIAL ver. 4.9
Data collection parameters
Retention time: from 0 to 100
Mass MS1 range: from 50 to 1000
MS2 range:from 50 to 1000
Isotope recognition
Maximum charged number: 2
Data processing
Number of threads: 80
Peak detection
Smoothing method: LinearWeightedMovingAverage
Smoothing level 3
Minimum peak width: 5
Minimum peak height: 2000
Peak spotting parameters
Mass slice width: 0.1
Deconvolution parameters
Sigma window value: 0.5
Keep isotope until 0.5
Keep original precursor
Adduct ion setting
[M+H]+
[M+NH4]+
[M+Na]+
Alignment parameters
Retention time tolerance: 0.05
MS1 tolerance: 0.015
Retention time factor: 0.5
MS1 factor: 0.5
